# Supplementary material for: Crystal Structure of the Chloroplastic Glutamine Phosphoribosylpyrophosphate Amidotransferase GPRAT2 From Arabidopsis thaliana
Source: Front Plant Sci. 2020 Feb 27;11:157. doi: 10.3389/fpls.2020.00157 (PMC7056826; doi:10.3389/fpls.2020.00157)
Supplement: Supplementary file 3 [file Table_2.xls]

## Sheet: Sheet1
		Table S2 Source data related to Figure 2C
	WT (μM/s)	C87A (μM/s)	D432A (μM/s)	D433A (μM/s)	S434A (μM/s)	Y329A (μM/s)
	1.49357	0.254019	0.213826	0.0493569	0.165595	0.195957
	1.76849	0.18328	0.123955	0.117363	0.231511	0.109325
	1.73633	0.29582	0.160772	0.122186	0.319936	0.0337621
mean value	1.66613	0.244373	0.166184	0.0963023	0.239014	0.113015
standard errors of the mean	0.0867787	0.0328436	0.0260844	0.0235139	0.044712	0.046858
