# Supplementary material for: Crystal Structure of the Chloroplastic Glutamine Phosphoribosylpyrophosphate Amidotransferase GPRAT2 From Arabidopsis thaliana
Source: Front Plant Sci. 2020 Feb 27;11:157. doi: 10.3389/fpls.2020.00157 (PMC7056826; doi:10.3389/fpls.2020.00157)
Supplement: Supplementary file 4 [file Table_3.xls]

## Sheet: Sheet1
		Table S3 Source data related to Figure 3A
0μM DAS734				mean value	standard errors of the mean
1.25mM PRPP	1.86977	1.7157	1.88422	1.82323	0.0539298
0.625mM PRPP	1.40938	1.37254	1.44903	1.41032	0.022086
0.3125mM PRPP	1.28718	0.953823	1.11204	1.11768	0.0962733
0.15625mM PRPP	0.775127	0.716296	0.668514	0.719979	0.0308317
0.078125mM PRPP	0.532877	0.572347	0.31148	0.472235	0.0811808
10μM DAS734				mean value	standard errors of the mean
1.25mM PRPP	1.54219	1.03591	1.27973	1.28594	0.146181
0.625mM PRPP	0.813576	0.687731	0.825047	0.775451	0.043985
0.3125mM PRPP	0.596647	0.543491	0.488336	0.542825	0.0312685
0.15625mM PRPP	0.258261	0.314268	0.29602	0.289517	0.0164918
0.078125mM PRPP	0.26725	0.206145	0.26746	0.246952	0.0204035
20μM DAS734				mean value	standard errors of the mean
1.25mM PRPP	0.868847	0.869798	0.81646	0.851702	0.017623
0.625mM PRPP	0.539958	0.522217	0.623014	0.56173	0.0310674
0.3125mM PRPP	0.397285	0.301396	0.345904	0.348195	0.0277044
0.15625mM PRPP	0.185034	0.1865	0.176007	0.182514	0.00328057
0.078125mM PRPP	0.130587	0.133528	0.0861902	0.116769	0.0153127
40μM DAS734				mean value	standard errors of the mean
1.25mM PRPP	0.552813	0.53491	0.521118	0.536281	0.00917509
0.625mM PRPP	0.389924	0.434726	0.427739	0.417463	0.0139163
0.3125mM PRPP	0.207658	0.22117	0.272466	0.233764	0.0197399
0.15625mM PRPP	0.124397	0.16712	0.0955355	0.129017	0.0207935
0.078125mM PRPP	0.0711317	0.0466238	0.0476016	0.055119	0.00801129
